# Supplementary material for: Altered cytoskeletal integrity underlies impaired platelet shape change and defective thrombus formation in ETV6‐related thrombocytopenia
Source: Br J Haematol. 2026 Apr 28;208(6):1965–79. doi: 10.1111/bjh.70495 (PMC13267443; doi:10.1111/bjh.70495)
Supplement: Supplementary file 2 — Data S2. [file BJH-208-1965-s001.xlsx]

## Sheet: Downregulated
#queryIndex	Gene name	log2(fold change)	"-log10(p-value)"	queryItem	stringId	preferredName	annotation
1	VTN	-2.744	4.6349	VTN	9606.ENSP00000226218	VTN	Vitronectin V10 subunit; Vitronectin is a cell adhesion and spreading factor found in serum and tissues. Vitronectin interact with glycosaminoglycans and proteoglycans. Is recognized by certain members of the integrin family and serves as a cell-to-substrate adhesion molecule. Inhibitor of the membrane-damaging effect of the terminal cytolytic complement pathway.
2	CAPZA2	-1.671	4.6349	CAPZA2	9606.ENSP00000354947	CAPZA2	F-actin-capping protein subunit alpha-2; F-actin-capping proteins bind in a Ca(2+)-independent manner to the fast growing ends of actin filaments (barbed end) thereby blocking the exchange of subunits at these ends. Unlike other capping proteins (such as gelsolin and severin), these proteins do not sever actin filaments.
3	CAPZA1	-1.49	4.41548	CAPZA1	9606.ENSP00000263168	CAPZA1	F-actin-capping protein subunit alpha-1; F-actin-capping proteins bind in a Ca(2+)-independent manner to the fast growing ends of actin filaments (barbed end) thereby blocking the exchange of subunits at these ends. Unlike other capping proteins (such as gelsolin and severin), these proteins do not sever actin filaments. May play a role in the formation of epithelial cell junctions.
4	ASAP2	-2.753	4.04242	ASAP2	9606.ENSP00000281419	ASAP2	Arf-GAP with SH3 domain, ANK repeat and PH domain-containing protein 2; Activates the small GTPases ARF1, ARF5 and ARF6. Regulates the formation of post-Golgi vesicles and modulates constitutive secretion. Modulates phagocytosis mediated by Fc gamma receptor and ARF6. Modulates PXN recruitment to focal contacts and cell migration.
5	TAPBP	-2.263	4.04242	TAPBP	9606.ENSP00000404833	TAPBP	Tapasin; Involved in the association of MHC class I with transporter associated with antigen processing (TAP) and in the assembly of MHC class I with peptide (peptide loading).
6	MIF	-2.198	3.96924	MIF	9606.ENSP00000215754	MIF	Macrophage migration inhibitory factor; Pro-inflammatory cytokine. Involved in the innate immune response to bacterial pathogens. The expression of MIF at sites of inflammation suggests a role as mediator in regulating the function of macrophages in host defense. Counteracts the anti-inflammatory activity of glucocorticoids. Has phenylpyruvate tautomerase and dopachrome tautomerase activity (in v…
7	GMPR	-2.063	3.92565	GMPR	9606.ENSP00000259727	GMPR	GMP reductase 1; Catalyzes the irreversible NADPH-dependent deamination of GMP to IMP. It functions in the conversion of nucleobase, nucleoside and nucleotide derivatives of G to A nucleotides, and in maintaining the intracellular balance of A and G nucleotides; Belongs to the IMPDH/GMPR family. GuaC type 1 subfamily.
8	GSS	-1.278	3.87252	GSS	9606.ENSP00000495750	GSS	Glutathione synthetase.
9	BID	-1.425	3.84022	BID	9606.ENSP00000318822	BID	BH3-interacting domain death agonist p11; The major proteolytic product p15 BID allows the release of cytochrome c (By similarity). Isoform 1, isoform 2 and isoform 4 induce ICE-like proteases and apoptosis. Isoform 3 does not induce apoptosis. Counters the protective effect of Bcl-2.
10	MAVS	-2.096	3.80622	MAVS	9606.ENSP00000401980	MAVS	Mitochondrial antiviral-signaling protein; Required for innate immune defense against viruses. Acts downstream of DHX33, DDX58/RIG-I and IFIH1/MDA5, which detect intracellular dsRNA produced during viral replication, to coordinate pathways leading to the activation of NF-kappa-B, IRF3 and IRF7, and to the subsequent induction of antiviral cytokines such as IFN-beta and RANTES (CCL5). Peroxisomal …
11	TYMP	-1.382	3.80622	TYMP	9606.ENSP00000379038	TYMP	Thymidine phosphorylase; May have a role in maintaining the integrity of the blood vessels. Has growth promoting activity on endothelial cells, angiogenic activity in vivo and chemotactic activity on endothelial cells in vitro.
12	CDS2	-1.192	3.75269	CDS2	9606.ENSP00000419879	CDS2	Phosphatidate cytidylyltransferase 2; Provides CDP-diacylglycerol, an important precursor for the synthesis of phosphatidylinositol, phosphatidylglycerol, and cardiolipin.
13	CD36	-1.704	3.70833	CD36	9606.ENSP00000415743	CD36	Platelet glycoprotein 4; Multifunctional glycoprotein that acts as receptor for a broad range of ligands. Ligands can be of proteinaceous nature like thrombospondin, fibronectin, collagen or amyloid-beta as well as of lipidic nature such as oxidized low-density lipoprotein (oxLDL), anionic phospholipids, long-chain fatty acids and bacterial diacylated lipopeptides. They are generally multivalent …
14	BCAP31	-2.302	3.68037	BCAP31	9606.ENSP00000392330	BCAP31	B-cell receptor-associated protein 31; Functions as a chaperone protein. Is one of the most abundant endoplasmic reticulum (ER) proteins. Plays a role in the export of secreted proteins in the ER, the recognition of abnormally folded protein and their targeting to the ER associated-degradation (ERAD). Also serves as a cargo receptor for the export of transmembrane proteins. May be involved in CAS…
15	ARPC3	-1.125	3.59669	ARPC3	9606.ENSP00000228825	ARPC3	Actin-related protein 2/3 complex subunit 3; Component of the Arp2/3 complex, a multiprotein complex that mediates actin polymerization upon stimulation by nucleation-promoting factor (NPF). The Arp2/3 complex mediates the formation of branched actin networks in the cytoplasm, providing the force for cell motility. In addition to its role in the cytoplasmic cytoskeleton, the Arp2/3 complex also p…
16	TPM1	-1.611	3.35301	TPM1	9606.ENSP00000351022	TPM1	Tropomyosin alpha-1 chain; Binds to actin filaments in muscle and non-muscle cells. Plays a central role, in association with the troponin complex, in the calcium dependent regulation of vertebrate striated muscle contraction. Smooth muscle contraction is regulated by interaction with caldesmon. In non-muscle cells is implicated in stabilizing cytoskeleton actin filaments.
17	COPS4	-1.42	3.35301	COPS4	9606.ENSP00000424655	COPS4	COP9 signalosome complex subunit 4; Component of the COP9 signalosome complex (CSN), a complex involved in various cellular and developmental processes. The CSN complex is an essential regulator of the ubiquitin (Ubl) conjugation pathway by mediating the deneddylation of the cullin subunits of SCF- type E3 ligase complexes, leading to decrease the Ubl ligase activity of SCF-type complexes such as…
18	BIN2	-1.372	3.25066	BIN2	9606.ENSP00000498807	BIN2	Bridging integrator 2; Promotes cell motility and migration, probably via its interaction with the cell membrane and with podosome proteins that mediate interaction with the cytoskeleton. Modulates membrane curvature and mediates membrane tubulation. Plays a role in podosome formation. Inhibits phagocytosis.
19	PDGFB	-1.211	3.25066	PDGFB	9606.ENSP00000330382	PDGFB	Platelet-derived growth factor subunit B; Growth factor that plays an essential role in the regulation of embryonic development, cell proliferation, cell migration, survival and chemotaxis. Potent mitogen for cells of mesenchymal origin. Required for normal proliferation and recruitment of pericytes and vascular smooth muscle cells in the central nervous system, skin, lung, heart and placenta. Re…
20	TJP2	-1.197	3.25066	TJP2	9606.ENSP00000438262	TJP2	Tight junction protein ZO-2; Plays a role in tight junctions and adherens junctions.
21	MAOB	-2.015	3.20419	MAOB	9606.ENSP00000367309	MAOB	Amine oxidase [flavin-containing] B; Catalyzes the oxidative deamination of biogenic and xenobiotic amines and has important functions in the metabolism of neuroactive and vasoactive amines in the central nervous system and peripheral tissues. MAOB preferentially degrades benzylamine and phenylethylamine; Belongs to the flavin monoamine oxidase family.
22	AP1B1	-1.192	2.96443	AP1B1	9606.ENSP00000350199	AP1B1	AP-1 complex subunit beta-1; Subunit of clathrin-associated adaptor protein complex 1 that plays a role in protein sorting in the late-Golgi/trans-Golgi network (TGN) and/or endosomes. The AP complexes mediate both the recruitment of clathrin to membranes and the recognition of sorting signals within the cytosolic tails of transmembrane cargo molecules.
23	RAB21	-1.26	2.9192	RAB21	9606.ENSP00000261263	RAB21	Ras-related protein Rab-21; Regulates integrin internalization and recycling, but does not influence the traffic of endosomally translocated receptors in general (By similarity). As a result, may regulate cell adhesion and migration (By similarity). During the mitosis of adherent cells, controls the endosomal trafficking of integrins which is required for the successful completion of cytokinesis.…
24	GSPT1	-1.756	2.74035	GSPT1	9606.ENSP00000398131	GSPT1	Eukaryotic peptide chain release factor GTP-binding subunit ERF3A; Involved in translation termination in response to the termination codons UAA, UAG and UGA (By similarity). Stimulates the activity of ETF1 (By similarity). Involved in regulation of mammalian cell growth. Component of the transient SURF complex which recruits UPF1 to stalled ribosomes in the context of nonsense- mediated decay (N…
25	PDIA6	-1.804	2.70903	PDIA6	9606.ENSP00000385385	PDIA6	Protein disulfide-isomerase A6; May function as a chaperone that inhibits aggregation of misfolded proteins. Negatively regulates the unfolded protein response (UPR) through binding to UPR sensors such as ERN1, which in turn inactivates ERN1 signaling. May also regulate the UPR via the EIF2AK3 UPR sensor. Plays a role in platelet aggregation and activation by agonists such as convulxin, collagen …
26	RDH11	-1.324	2.70903	RDH11	9606.ENSP00000370750	RDH11	Retinol dehydrogenase 11; Retinol dehydrogenase with a clear preference for NADP. Displays high activity towards 9-cis, 11-cis and all-trans-retinol, and to a lesser extent on 13-cis-retinol. Exhibits a low reductive activity towards unsaturated medium-chain aldehydes such as cis -6-nonenal and no activity toward nonanal or 4-hydroxy-nonenal. Has no dehydrogenase activity towards steroid.
27	RAB27B	-1.859	2.68109	RAB27B	9606.ENSP00000262094	RAB27B	Ras-related protein Rab-27B; Small GTPase which cycles between active GTP-bound and inactive GDP-bound states. In its active state, binds to a variety of effector proteins to regulate homeostasis of late endocytic pathway, including endosomal positioning, maturation and secretion. Plays a role in NTRK2/TRKB axonal anterograde transport by facilitating the association of NTRK2/TRKB with KLC1. May …
28	VCP	-1.76	2.68109	VCP	9606.ENSP00000351777	VCP	Transitional endoplasmic reticulum ATPase; Necessary for the fragmentation of Golgi stacks during mitosis and for their reassembly after mitosis. Involved in the formation of the transitional endoplasmic reticulum (tER). The transfer of membranes from the endoplasmic reticulum to the Golgi apparatus occurs via 50-70 nm transition vesicles which derive from part-rough, part-smooth transitional ele…
29	LIMS1	-1.166	2.60804	LIMS1	9606.ENSP00000337598	LIMS1	LIM and senescent cell antigen-like-containing domain protein 1; Adapter protein in a cytoplasmic complex linking beta- integrins to the actin cytoskeleton, bridges the complex to cell surface receptor tyrosine kinases and growth factor receptors. Involved in the regulation of cell survival, cell proliferation and cell differentiation.
30	LCP2	-1.924	2.52759	LCP2	9606.ENSP00000046794	LCP2	Lymphocyte cytosolic protein 2; Involved in T-cell antigen receptor mediated signaling.
31	ACTR2	-2.378	2.48759	ACTR2	9606.ENSP00000367220	ACTR2	Actin-related protein 2; ATP-binding component of the Arp2/3 complex, a multiprotein complex that mediates actin polymerization upon stimulation by nucleation-promoting factor (NPF). The Arp2/3 complex mediates the formation of branched actin networks in the cytoplasm, providing the force for cell motility. Seems to contact the pointed end of the daughter actin filament. In addition to its role i…
32	ARRB1	-2.16	2.48759	ARRB1	9606.ENSP00000409581	ARRB1	Beta-arrestin-1; Functions in regulating agonist-mediated G-protein coupled receptor (GPCR) signaling by mediating both receptor desensitization and resensitization processes. During homologous desensitization, beta- arrestins bind to the GPRK-phosphorylated receptor and sterically preclude its coupling to the cognate G-protein; the binding appears to require additional receptor determinants expo…
33	CORO1B	-1.063	2.44774	CORO1B	9606.ENSP00000340211	CORO1B	Coronin-1B; Regulates leading edge dynamics and cell motility in fibroblasts. May be involved in cytokinesis and signal transduction (By similarity).
34	ME2	-1.705	2.42738	ME2	9606.ENSP00000321070	ME2	NAD-dependent malic enzyme, mitochondrial; Malic enzyme 2; Belongs to the malic enzymes family.
35	GSTK1	-1.475	2.42738	GSTK1	9606.ENSP00000431049	GSTK1	Glutathione S-transferase kappa 1; Significant glutathione conjugating activity is found only with the model substrate, 1-chloro-2,4-dinitrobenzene (CDNB).
36	SDHA	-1.089	2.42738	SDHA	9606.ENSP00000264932	SDHA	Succinate dehydrogenase [ubiquinone] flavoprotein subunit, mitochondrial; Flavoprotein (FP) subunit of succinate dehydrogenase (SDH) that is involved in complex II of the mitochondrial electron transport chain and is responsible for transferring electrons from succinate to ubiquinone (coenzyme Q). Can act as a tumor suppressor ; Belongs to the FAD-dependent oxidoreductase 2 family. FRD/SDH subfam…
37	CAPN1	-1.288	2.39359	CAPN1	9606.ENSP00000431984	CAPN1	Calpain-1 catalytic subunit; Calcium-regulated non-lysosomal thiol-protease which catalyzes limited proteolysis of substrates involved in cytoskeletal remodeling and signal transduction; Belongs to the peptidase C2 family.
38	ARF1	-1.579	2.3626	ARF1	9606.ENSP00000440005	ARF1	ADP-ribosylation factor 1; GTP-binding protein involved in protein trafficking among different compartments. Modulates vesicle budding and uncoating within the Golgi complex. Deactivation induces the redistribution of the entire Golgi complex to the endoplasmic reticulum, suggesting a crucial role in protein trafficking. In its GTP-bound form, its triggers the association with coat proteins with …
39	ECE1	-1.495	2.3626	ECE1	9606.ENSP00000364028	ECE1	Endothelin-converting enzyme 1; Converts big endothelin-1 to endothelin-1. Belongs to the peptidase M13 family.
40	NID1	-1.235	2.2833	NID1	9606.ENSP00000264187	NID1	Nidogen-1; Sulfated glycoprotein widely distributed in basement membranes and tightly associated with laminin. Also binds to collagen IV and perlecan. It probably has a role in cell-extracellular matrix interactions.
41	WAS	-1.633	2.20226	WAS	9606.ENSP00000365891	WAS	Wiskott-Aldrich syndrome protein; Effector protein for Rho-type GTPases that regulates actin filament reorganization via its interaction with the Arp2/3 complex. Important for efficient actin polymerization. Possible regulator of lymphocyte and platelet function. Mediates actin filament reorganization and the formation of actin pedestals upon infection by pathogenic bacteria. In addition to its r…
42	STRAP	-1.451	2.13282	STRAP	9606.ENSP00000392270	STRAP	Serine-threonine kinase receptor-associated protein; The SMN complex plays a catalyst role in the assembly of small nuclear ribonucleoproteins (snRNPs), the building blocks of the spliceosome. Thereby, plays an important role in the splicing of cellular pre-mRNAs. Most spliceosomal snRNPs contain a common set of Sm proteins SNRPB, SNRPD1, SNRPD2, SNRPD3, SNRPE, SNRPF and SNRPG that assemble in a …
43	SLC25A11	-4.175	1.82015	SLC25A11	9606.ENSP00000225665	SLC25A11	Mitochondrial 2-oxoglutarate/malate carrier protein; Catalyzes the transport of 2-oxoglutarate across the inner mitochondrial membrane in an electroneutral exchange for malate or other dicarboxylic acids, and plays an important role in several metabolic processes, including the malate-aspartate shuttle, the oxoglutarate/isocitrate shuttle, in gluconeogenesis from lactate, and in nitrogen metaboli…
44	LGALSL	-1.051	1.82015	LGALSL	9606.ENSP00000238875	LGALSL	Galectin-related protein; Does not bind lactose, and may not bind carbohydrates.
45	FHOD1	-1.033	1.82015	FHOD1	9606.ENSP00000258201	FHOD1	FH1/FH2 domain-containing protein 1; Required for the assembly of F-actin structures, such as stress fibers. Depends on the Rho-ROCK cascade for its activity. Contributes to the coordination of microtubules with actin fibers and plays a role in cell elongation. Acts synergistically with ROCK1 to promote SRC-dependent non-apoptotic plasma membrane blebbing.
46	HPSE	-1.496	1.74647	HPSE	9606.ENSP00000384262	HPSE	Heparanase 50 kDa subunit; Endoglycosidase that cleaves heparan sulfate proteoglycans (HSPGs) into heparan sulfate side chains and core proteoglycans. Participates in extracellular matrix (ECM) degradation and remodeling. Selectively cleaves the linkage between a glucuronic acid unit and an N-sulfo glucosamine unit carrying either a 3-O-sulfo or a 6-O-sulfo group. Can also cleave the linkage betw…
47	MLEC	-1.145	1.74647	MLEC	9606.ENSP00000228506	MLEC	Malectin; Carbohydrate-binding protein with a strong ligand preference for Glc2-N-glycan. May play a role in the early steps of protein N- glycosylation (By similarity); Belongs to the malectin family.
48	UGP2	-1.077	1.74647	UGP2	9606.ENSP00000338703	UGP2	UTP--glucose-1-phosphate uridylyltransferase; Plays a central role as a glucosyl donor in cellular metabolic pathways; Belongs to the UDPGP type 1 family.
49	CMIP	-2.48	1.68067	CMIP	9606.ENSP00000446100	CMIP	C-Maf-inducing protein; Plays a role in T-cell signaling pathway. Isoform 2 may play a role in T-helper 2 (Th2) signaling pathway and seems to represent the first proximal signaling protein that links T-cell receptor-mediated signal to the activation of c-Maf Th2 specific factor.
50	LAMP1	-3.558	1.49465	LAMP1	9606.ENSP00000333298	LAMP1	Lysosome-associated membrane glycoprotein 1; Presents carbohydrate ligands to selectins. Also implicated in tumor cell metastasis.
51	GNB2	-1.042	1.39454	GNB2	9606.ENSP00000305260	GNB2	Guanine nucleotide-binding protein G(I)/G(S)/G(T) subunit beta-2; Guanine nucleotide-binding proteins (G proteins) are involved as a modulator or transducer in various transmembrane signaling systems. The beta and gamma chains are required for the GTPase activity, for replacement of GDP by GTP, and for G protein-effector interaction.
52	ZYX	-1.229	1.33785	ZYX	9606.ENSP00000324422	ZYX	Zyxin; Adhesion plaque protein. Binds alpha-actinin and the CRP protein. Important for targeting TES and ENA/VASP family members to focal adhesions and for the formation of actin-rich structures. May be a component of a signal transduction pathway that mediates adhesion- stimulated changes in gene expression (By similarity); Belongs to the zyxin/ajuba family.
53	DTYMK	-1.087	1.33785	DTYMK	9606.ENSP00000304802	DTYMK	Thymidylate kinase; Catalyzes the conversion of dTMP to dTDP; Belongs to the thymidylate kinase family.
54	PTPRJ	-1.084	1.33785	PTPRJ	9606.ENSP00000400010	PTPRJ	Receptor-type tyrosine-protein phosphatase eta; Tyrosine phosphatase which dephosphorylates or contributes to the dephosphorylation of CTNND1, FLT3, PDGFRB, MET, RET (variant MEN2A), KDR, LYN, SRC, MAPK1, MAPK3, EGFR, TJP1, OCLN, PIK3R1 and PIK3R2. Plays a role in cell adhesion, migration, proliferation and differentiation. Involved in vascular development. Regulator of macrophage adhesion and sp…

## Sheet: Upregulated
#queryIndex	Gene name	log2(fold change)	"-log10(p-value)"	queryItem	stringId	preferredName	annotation
1	VASP	1.14	1.56176	VASP	9606.ENSP00000245932	VASP	Vasodilator-stimulated phosphoprotein; Ena/VASP proteins are actin-associated proteins involved in a range of processes dependent on cytoskeleton remodeling and cell polarity such as axon guidance, lamellipodial and filopodial dynamics, platelet activation and cell migration. VASP promotes actin filament elongation. It protects the barbed end of growing actin filaments against capping and increas…
2	APOA1	1.674	1.61993	APOA1	9606.ENSP00000236850	APOA1	Truncated apolipoprotein A-I; Participates in the reverse transport of cholesterol from tissues to the liver for excretion by promoting cholesterol efflux from tissues and by acting as a cofactor for the lecithin cholesterol acyltransferase (LCAT). As part of the SPAP complex, activates spermatozoa motility.
3	FKBP2	1.185	1.71346	FKBP2	9606.ENSP00000378046	FKBP2	Peptidyl-prolyl cis-trans isomerase FKBP2; PPIases accelerate the folding of proteins. It catalyzes the cis-trans isomerization of proline imidic peptide bonds in oligopeptides.
4	EEF2	1.339	1.74647	EEF2	9606.ENSP00000307940	EEF2	Elongation factor 2; Catalyzes the GTP-dependent ribosomal translocation step during translation elongation. During this step, the ribosome changes from the pre-translocational (PRE) to the post-translocational (POST) state as the newly formed A-site-bound peptidyl-tRNA and P-site-bound deacylated tRNA move to the P and E sites, respectively. Catalyzes the coordinated movement of the two tRNA mol…
5	CALD1	1.01	1.92944	CALD1	9606.ENSP00000354826	CALD1	Caldesmon; Actin- and myosin-binding protein implicated in the regulation of actomyosin interactions in smooth muscle and nonmuscle cells (could act as a bridge between myosin and actin filaments). Stimulates actin binding of tropomyosin which increases the stabilization of actin filament structure. In muscle tissues, inhibits the actomyosin ATPase by binding to F-actin. This inhibition is attenu…
6	NME1	1.378	1.92944	NME1	9606.ENSP00000337060	NME1	Nucleoside diphosphate kinase A; Major role in the synthesis of nucleoside triphosphates other than ATP. The ATP gamma phosphate is transferred to the NDP beta phosphate via a ping-pong mechanism, using a phosphorylated active-site intermediate. Possesses nucleoside-diphosphate kinase, serine/threonine-specific protein kinase, geranyl and farnesyl pyrophosphate kinase, histidine protein kinase an…
7	GNAZ	1.051	2.13282	GNAZ	9606.ENSP00000478892	GNAZ	Guanine nucleotide-binding protein G(z) subunit alpha; Guanine nucleotide-binding proteins (G proteins) are involved as modulators or transducers in various transmembrane signaling systems.
8	MDH2	1.116	2.13282	MDH2	9606.ENSP00000327070	MDH2	Malate dehydrogenase, mitochondrial; Malate dehydrogenase 2.
9	VDAC1	1.69	2.13282	VDAC1	9606.ENSP00000378487	VDAC1	Voltage-dependent anion-selective channel protein 1; Forms a channel through the mitochondrial outer membrane and also the plasma membrane. The channel at the outer mitochondrial membrane allows diffusion of small hydrophilic molecules; in the plasma membrane it is involved in cell volume regulation and apoptosis. It adopts an open conformation at low or zero membrane potential and a closed confo…
10	SRC	1.14	2.39359	SRC	9606.ENSP00000362680	SRC	Proto-oncogene tyrosine-protein kinase Src; Non-receptor protein tyrosine kinase which is activated following engagement of many different classes of cellular receptors including immune response receptors, integrins and other adhesion receptors, receptor protein tyrosine kinases, G protein-coupled receptors as well as cytokine receptors. Participates in signaling pathways that control a diverse s…
11	F11R	1.299	2.44774	F11R	9606.ENSP00000357005	F11R	Junctional adhesion molecule A; Seems to play a role in epithelial tight junction formation. Appears early in primordial forms of cell junctions and recruits PARD3. The association of the PARD6-PARD3 complex may prevent the interaction of PARD3 with JAM1, thereby preventing tight junction assembly (By similarity). Plays a role in regulating monocyte transmigration involved in integrity of epithel…
12	ANK1	1.723	2.44774	ANK1	9606.ENSP00000265709	ANK1	Ankyrin-1; Attaches integral membrane proteins to cytoskeletal elements; binds to the erythrocyte membrane protein band 4.2, to Na-K ATPase, to the lymphocyte membrane protein GP85, and to the cytoskeletal proteins fodrin, tubulin, vimentin and desmin. Erythrocyte ankyrins also link spectrin (beta chain) to the cytoplasmic domain of the erythrocytes anion exchange protein; they retain most or all…
13	CORO1A	1.175	2.60804	CORO1A	9606.ENSP00000219150	CORO1A	Coronin-1A; May be a crucial component of the cytoskeleton of highly motile cells, functioning both in the invagination of large pieces of plasma membrane, as well as in forming protrusions of the plasma membrane involved in cell locomotion. In mycobacteria-infected cells, its retention on the phagosomal membrane prevents fusion between phagosomes and lysosomes; Belongs to the WD repeat coronin f…
14	RAC1	1.678	2.60804	RAC1	9606.ENSP00000348461	RAC1	Ras-related C3 botulinum toxin substrate 1; Plasma membrane-associated small GTPase which cycles between active GTP-bound and inactive GDP-bound states. In its active state, binds to a variety of effector proteins to regulate cellular responses such as secretory processes, phagocytosis of apoptotic cells, epithelial cell polarization, neurons adhesion, migration and differentiation, and growth-fa…
15	MPP1	1.079	2.64464	MPP1	9606.ENSP00000358547	MPP1	55 kDa erythrocyte membrane protein; Essential regulator of neutrophil polarity. Regulates neutrophil polarization by regulating AKT1 phosphorylation through a mechanism that is independent of PIK3CG activity (By similarity).
16	NSF	1.361	2.64464	NSF	9606.ENSP00000381293	NSF	Vesicle-fusing ATPase; Required for vesicle-mediated transport. Catalyzes the fusion of transport vesicles within the Golgi cisternae. Is also required for transport from the endoplasmic reticulum to the Golgi stack. Seems to function as a fusion protein required for the delivery of cargo proteins to all compartments of the Golgi stack independent of vesicle origin. Interaction with AMPAR subunit…
17	ARHGDIA	1.199	2.70903	ARHGDIA	9606.ENSP00000463939	ARHGDIA	Rho GDP-dissociation inhibitor 1; Controls Rho proteins homeostasis. Regulates the GDP/GTP exchange reaction of the Rho proteins by inhibiting the dissociation of GDP from them, and the subsequent binding of GTP to them. Retains Rho proteins such as CDC42, RAC1 and RHOA in an inactive cytosolic pool, regulating their stability and protecting them from degradation. Actively involved in the recycli…
18	PTGS1	1.34	2.78019	PTGS1	9606.ENSP00000354612	PTGS1	Prostaglandin G/H synthase 1; Converts arachidonate to prostaglandin H2 (PGH2), a committed step in prostanoid synthesis. Involved in the constitutive production of prostanoids in particular in the stomach and platelets. In gastric epithelial cells, it is a key step in the generation of prostaglandins, such as prostaglandin E2 (PGE2), which plays an important role in cytoprotection. In platelets,…
19	HBD	1.381	2.9192	HBD	9606.ENSP00000494708	HBD	Hemoglobin subunit delta; Involved in oxygen transport from the lung to the various peripheral tissues; Belongs to the globin family.
20	ST13	1.116	3.01487	ST13	9606.ENSP00000216218	ST13	Hsc70-interacting protein; One HIP oligomer binds the ATPase domains of at least two HSC70 molecules dependent on activation of the HSC70 ATPase by HSP40. Stabilizes the ADP state of HSC70 that has a high affinity for substrate protein. Through its own chaperone activity, it may contribute to the interaction of HSC70 with various target proteins (By similarity); Belongs to the FAM10 family.
21	ERP29	1.131	3.16312	ERP29	9606.ENSP00000261735	ERP29	Endoplasmic reticulum resident protein 29; Does not seem to be a disulfide isomerase. Plays an important role in the processing of secretory proteins within the endoplasmic reticulum (ER), possibly by participating in the folding of proteins in the ER.
22	CASS4	1.295	3.16312	CASS4	9606.ENSP00000353462	CASS4	Cas scaffolding protein family member 4; Docking protein that plays a role in tyrosine kinase-based signaling related to cell adhesion and cell spreading. Regulates PTK2/FAK1 activity, focal adhesion integrity, and cell spreading.
23	PSMB1	1.52	3.25066	PSMB1	9606.ENSP00000262193	PSMB1	Proteasome subunit beta type-1; Component of the 20S core proteasome complex involved in the proteolytic degradation of most intracellular proteins. This complex plays numerous essential roles within the cell by associating with different regulatory particles. Associated with two 19S regulatory particles, forms the 26S proteasome and thus participates in the ATP- dependent degradation of ubiquiti…
24	PSMD9	1.557	3.25066	PSMD9	9606.ENSP00000440485	PSMD9	26S proteasome non-ATPase regulatory subunit 9; Acts as a chaperone during the assembly of the 26S proteasome, specifically of the base subcomplex of the PA700/19S regulatory complex (RC). During the base subcomplex assembly is part of an intermediate PSMD9:PSMC6:PSMC3 module, also known as modulator trimer complex; PSMD9 is released during the further base assembly process.
25	SPTA1	1.979	3.26771	SPTA1	9606.ENSP00000495214	SPTA1	Spectrin alpha chain, erythrocytic 1; Spectrin is the major constituent of the cytoskeletal network underlying the erythrocyte plasma membrane. It associates with band 4.1 and actin to form the cytoskeletal superstructure of the erythrocyte plasma membrane.
26	HPRT1	1.368	3.3136	HPRT1	9606.ENSP00000298556	HPRT1	Hypoxanthine-guanine phosphoribosyltransferase; Converts guanine to guanosine monophosphate, and hypoxanthine to inosine monophosphate. Transfers the 5-phosphoribosyl group from 5- phosphoribosylpyrophosphate onto the purine. Plays a central role in the generation of purine nucleotides through the purine salvage pathway.
27	VAC14	1.772	3.44453	VAC14	9606.ENSP00000261776	VAC14	Protein VAC14 homolog; The PI(3,5)P2 regulatory complex regulates both the synthesis and turnover of phosphatidylinositol 3,5-bisphosphate (PtdIns(3,5)P2). Acts as a positive activator of PIKfyve kinase activity. Also required to maintain normal levels of phosphatidylinositol 3-phosphate (PtdIns(3)P) and phosphatidylinositol 5-phosphate (PtdIns(5)P). Plays a role in the biogenesis of endosome car…
28	SKAP2	1.488	3.49743	SKAP2	9606.ENSP00000005587	SKAP2	Src kinase-associated phosphoprotein 2; May be involved in B-cell and macrophage adhesion processes. In B-cells, may act by coupling the B-cell receptor (BCR) to integrin activation. May play a role in src signaling pathway. Belongs to the SKAP family.
29	OTUB1	1.43	3.5209	OTUB1	9606.ENSP00000444357	OTUB1	Ubiquitin thioesterase OTUB1; Hydrolase that can specifically remove 'Lys-48'-linked conjugated ubiquitin from proteins and plays an important regulatory role at the level of protein turnover by preventing degradation. Regulator of T-cell anergy, a phenomenon that occurs when T-cells are rendered unresponsive to antigen rechallenge and no longer respond to their cognate antigen. Acts via its inte…
30	PTPN12	1.047	3.54333	PTPN12	9606.ENSP00000248594	PTPN12	Tyrosine-protein phosphatase non-receptor type 12; Dephosphorylates a range of proteins, and thereby regulates cellular signaling cascades. Dephosphorylates cellular tyrosine kinases, such as ERBB2 and PTK2B/PYK2, and thereby regulates signaling via ERBB2 and PTK2B/PYK2. Selectively dephosphorylates ERBB2 phosphorylated at 'Tyr-1112', 'Tyr-1196', and/or 'Tyr-1248'.
31	SLC25A6	1.482	3.68037	SLC25A6	9606.ENSP00000370808	SLC25A6	ADP/ATP translocase 3, N-terminally processed; Catalyzes the exchange of cytoplasmic ADP with mitochondrial ATP across the mitochondrial inner membrane. May participate in the formation of the permeability transition pore complex (PTPC) responsible for the release of mitochondrial products that triggers apoptosis.
32	CA1	1.564	3.68037	CA1	9606.ENSP00000430656	CA1	Carbonic anhydrase 1; Reversible hydration of carbon dioxide. Can hydrates cyanamide to urea.
33	TXNDC17	1.065	3.70833	TXNDC17	9606.ENSP00000250101	TXNDC17	Thioredoxin domain-containing protein 17; Disulfide reductase. May participate in various redox reactions through the reversible oxidation of its active center dithiol to a disulfide and catalyze dithiol-disulfide exchange reactions. Modulates TNF-alpha signaling and NF-kappa-B activation. Has peroxidase activity and may contribute to the elimination of cellular hydrogen peroxide; Belongs to the …
34	TTR	1.428	3.84022	TTR	9606.ENSP00000237014	TTR	Transthyretin; Thyroid hormone-binding protein. Probably transports thyroxine from the bloodstream to the brain.
35	PRKACB	1.675	3.84022	PRKACB	9606.ENSP00000359719	PRKACB	cAMP-dependent protein kinase catalytic subunit beta; Mediates cAMP-dependent signaling triggered by receptor binding to GPCRs. PKA activation regulates diverse cellular processes such as cell proliferation, the cell cycle, differentiation and regulation of microtubule dynamics, chromatin condensation and decondensation, nuclear envelope disassembly and reassembly, as well as regulation of intrac…
36	SPTAN1	1.405	3.92565	SPTAN1	9606.ENSP00000487444	SPTAN1	Spectrin alpha chain, non-erythrocytic 1; Fodrin, which seems to be involved in secretion, interacts with calmodulin in a calcium-dependent manner and is thus candidate for the calcium-dependent movement of the cytoskeleton at the membrane.
37	TST	1.316	3.9432	TST	9606.ENSP00000385828	TST	Thiosulfate sulfurtransferase; Formation of iron-sulfur complexes, cyanide detoxification or modification of sulfur-containing enzymes. Other thiol compounds, besides cyanide, can act as sulfur ion acceptors. Also has weak mercaptopyruvate sulfurtransferase (MST) activity (By similarity). Together with MRPL18, acts as a mitochondrial import factor for the cytosolic 5S rRNA. Only the nascent unfol…
38	SERPINE1	1.54	3.9432	SERPINE1	9606.ENSP00000223095	SERPINE1	Plasminogen activator inhibitor 1; Serine protease inhibitor. Inhibits TMPRSS7. Is a primary inhibitor of tissue-type plasminogen activator (PLAT) and urokinase-type plasminogen activator (PLAU). As PLAT inhibitor, it is required for fibrinolysis down-regulation and is responsible for the controlled degradation of blood clots. As PLAU inhibitor, it is involved in the regulation of cell adhesion a…
39	UBE2N	1.152	4.46157	UBE2N	9606.ENSP00000316176	UBE2N	Ubiquitin-conjugating enzyme E2 N; The UBE2V1-UBE2N and UBE2V2-UBE2N heterodimers catalyze the synthesis of non-canonical 'Lys-63'-linked polyubiquitin chains. This type of polyubiquitination does not lead to protein degradation by the proteasome. Mediates transcriptional activation of target genes. Plays a role in the control of progress through the cell cycle and differentiation. Plays a role i…
40	ITGA2B	1.025	4.6349	ITGA2B	9606.ENSP00000262407	ITGA2B	Integrin alpha-IIb light chain, form 1; Integrin alpha-IIb/beta-3 is a receptor for fibronectin, fibrinogen, plasminogen, prothrombin, thrombospondin and vitronectin. It recognizes the sequence R-G-D in a wide array of ligands. It recognizes the sequence H-H-L-G-G-G-A-K-Q-A-G-D-V in fibrinogen gamma chain. Following activation integrin alpha-IIb/beta-3 brings about platelet/platelet interaction t…
41	GAPDH	1.484	4.6349	GAPDH	9606.ENSP00000380070	GAPDH	Glyceraldehyde-3-phosphate dehydrogenase; Has both glyceraldehyde-3-phosphate dehydrogenase and nitrosylase activities, thereby playing a role in glycolysis and nuclear functions, respectively. Participates in nuclear events including transcription, RNA transport, DNA replication and apoptosis. Nuclear functions are probably due to the nitrosylase activity that mediates cysteine S-nitrosylation o…
42	CAB39	1.53	4.6349	CAB39	9606.ENSP00000258418	CAB39	Calcium-binding protein 39; Component of a complex that binds and activates STK11/LKB1. In the complex, required to stabilize the interaction between CAB39/MO25 (CAB39/MO25alpha or CAB39L/MO25beta) and STK11/LKB1.
43	TUBB	1.733	4.6349	TUBB	9606.ENSP00000339001	TUBB	Tubulin beta chain; Tubulin is the major constituent of microtubules. It binds two moles of GTP, one at an exchangeable site on the beta chain and one at a non-exchangeable site on the alpha chain.
44	LCP1	2.703	4.6349	LCP1	9606.ENSP00000381581	LCP1	Plastin-2; Actin-binding protein. Plays a role in the activation of T-cells in response to costimulation through TCR/CD3 and CD2 or CD28. Modulates the cell surface expression of IL2RA/CD25 and CD69.
45	HBB	3.316	4.6349	HBB	9606.ENSP00000494175	HBB	Hemoglobin subunit beta; Involved in oxygen transport from the lung to the various peripheral tissues. [Spinorphin]: functions as an endogenous inhibitor of enkephalin-degrading enzymes such as DPP3, and as a selective antagonist of the P2RX3 receptor which is involved in pain signaling, these properties implicate it as a regulator of pain and inflammation; Belongs to the globin family.
